# Supplementary material for: Expression of Concern: A Cytoplasmic New Catalytic Subunit of Calcineurin in Trypanosoma cruzi and Its Molecular and Functional Characterization
Source: PLoS Negl Trop Dis. 2025 Jun 4;19(6):e0013162. doi: 10.1371/journal.pntd.0013162 (PMC12136285; doi:10.1371/journal.pntd.0013162)
Supplement: S6 File — Inhibitory effect of antisense TcCaNA2 oligonucleotides on T. cruzi cell invasion and proliferation. (XLSX) [file pntd.0013162.s006.xlsx]

## Sheet: INVASION ASSAY
		CONTROL MEDIO		AS-ON + ENDOPORTER			OLIGO CONTROL + ENDOPORTER			ENDOPORTER
Parasites/100 cell	66	59	63	17	14	20	59	54	57	50	49	52

## Sheet: PROLIFERATION ASSAY
		CONTROL MEDIO		AS-ON + ENDOPORTER			OLIGO CONTROL + ENDOPORTER			ENDOPORTER
Parasites/ml	960000	933333	873333	720000	825000	740000	900000	906667	900000	910000	833333	1020000
